# Supplementary material for: Transplantation of Chemical Compound-Induced Cells from Human Fibroblasts Improves Locomotor Recovery in a Spinal Cord Injury Rat Model
Source: Int J Mol Sci. 2023 Sep 8;24(18):13853. doi: 10.3390/ijms241813853 (PMC10530737; doi:10.3390/ijms241813853)
Supplement: Supplementary file 1 [file ijms-24-13853-s001.zip]

Archive with 1 entries (1 files):
- ijms-2447964-supplementary.pdf
